# Supplementary material for: Thirty‐two cats with effusive or non‐effusive feline infectious peritonitis treated with a combination of remdesivir and GS‐441524
Source: J Vet Intern Med. 2023 Jul 4;37(5):1784–93. doi: 10.1111/jvim.16804 (PMC10472986; doi:10.1111/jvim.16804)
Supplement: Supplementary file 1 — TABLE S1. Table showing clinical findings of 32 cats diagnosed with Feline Infectious Peritonitis (FIP) treated with a combination of remdesivir and GS‐441524 [file JVIM-37-1784-s001.xlsx]

## Sheet: Sheet1
Table showing clinical findings of 32 cats diagnosed with Feline Infectious Peritonitis (FIP) treated with a combination of remdesivir and GS-441524
Cat	Signalment	FIP Presentation	Outcome by 12 weeks	Days from first reported clinical signs to presentation	Weight (kg)	Body Condition Score (out of 9)	Temperature (degrees Celcius)	Doppler NIBP (mmHg) at presentation	Albumin g/L	Globulin g/L	A:G ratio	Bilirubin mmol/L	ALT U/L	Creatinine mmol/l	PCV %	Neutrophil concentration x10^9/L	Lymphocyte concentration x10^9/L	Blood Glucose mmol/L	Days from admission to starting treatment	Days hospitalized	Starting dosage remdesivir mg/kg	Days IV remdesivir	S/C remdesivir dosage mg/kg	Days S/C remdesivir	Oral dosage (mg/kg)	Total days remdesivir	Total days GS-441524	Fluid Therapy	Concurrent medications	Comorbidities	Procedures	Days to first clincial improvement	Comments	4 week albumin concentration g/L	4 week globulin concentrtaion g/L	4 week albumin: globulin ratio	4 week creatinine concentration mmol/L	4 week ALT U/L	4 week bilirubin umol/L	4 week PCV %	4 week neutrophil concentration x10^9/L	4 week lymphocyte concentration x10^9/L	8 week albumin concentration g/L	8 week globulin concentrtaion g/L	8 week albumin: globulin ratio	8 week creatinine concentration mmol/L	8 week ALT U/L	8 week bilirubin umol/L	8 week PCV %
1	6m MN Bengal	Effusive, bicavitary	Survivor	5	2.5	3	37.6	85	24.1	57.7	0.42	30.4	111	106	38	60.36	2.98	3.3	9	19	15	5	10	N/A	N/A	84	0	CSL+ potassium PRN (range 1-3ml/kg/hr), total 7d	Buprenorphine 0.01-0.02mg/kg IV q6-8h, total 12d Ondansteron 0.5mg/kg IV q12h, total 2d Co-amoxyclav 20mg/kg IV q 8h, total 9d Marbofloxacin 4mg/kg IV q24h, total 5 d, PO q24 total 7d EMLA q24 h, 1 hr prior to s/c remdesivir treatment Gabapentin 50mg po q 24 h, 2 hr prior to s/c remdesivir treatment Methadone 0.1-0.2mg/kg IV q4h, total 2d	Phlebitis and necrosis right cephalic skin	Prior to starting remdesivir: G/A for wound debridement and central line placement, sedation for dressing changes (2), sedation for thoracocentesis (2). After starting treatment: sedation for dressing changes (2) and thoracocentesis (1) (24h), G/A for surgical closure of wound 7d into treatment.	2	Castrated under general anaesthetic 7d prior to presentation	N/A	N/A	N/A	N/A	N/A	N/A	N/A	N/A	N/A	N/A	N/A	N/A	N/A	N/A	N/A	N/A
2	5m FE BSH	Effusive, pleural	Survivor	4	1.7	3	37.5	100	23	75	0.31	24	72.9	53	26	5.12	0.36	4.9	1	10	15	5	10	35	10	40	44	CSL (range 1-3ml/kg/hr), total 4d	Buprenorphine (0.01-0.02mg/kg IV q6-8h) total 2d Ondansteron 0.5mg/kg IV q12h, total 4d Maropitant 1mg/kg q24h, total 4d EMLA q24h,1h prior to s/c remdesivir treatment Gabapentin 50mg po q 24 h, 2 hr prior to s/c remdesivir treatment	N/A	Sedation and thorococentesis prior to starting treatment (2), sedation and thoracocentesis after starting (1) (18h)	2	N/A	26	51	0.51	57	166	6	24	2.52	2.28	N/A	N/A	N/A	N/A	N/A	N/A	N/A
3	5m FN Bengal	Non-effusive, neurological	Survivor	19	1.62	3	39.2	172	25.5	41.6	0.612981	3.6	43.6	40	30	28.92	1.56	8.9	5	13	15	5	10	74	N/A	84	0	CSL (range 1-3ml/kg/hr) total 7d	None	N/A	N/A	2		N/A	N/A	N/A	N/A	N/A	N/A	N/A	N/A	N/A	N/A	N/A	N/A	N/A	N/A	N/A	N/A
4	24m MN Ragdoll	Non-effusive	Non-Survivor: euthanised 13d into treatment	97	3.9	3	38.3	130	26	68.1	0.38	27.1	121.6	38	28	3.83	0.39	6.8	1	7, discharged then 5	15	5	15	2	N/A	12	0	CSL (range 2-4ml/kg/hr), total 5d	Ondansteron 0.5mg/kg IV q12h, total 2d Maropitant 1mg/kg q24h, total 4d Mirtazapine 2mg q48 h, total 3 doses EMLA q24h, 1h prior to s/c remdesivir treatment	N/A	G/A for oesophageal feeding tube placement	4	Developed T3-L3 myelopathy within 2 h of discharge, 7d after starting treatment. Re-hospitalized and commenced IV remdesivir at 20mg/kg. Euthanized at day 12 due to lack of clinical improvement. Post mortem examination identiified hisopathologic changes consitent with FIP in both cerebrum and spinal cord.	N/A	N/A	N/A	N/A	N/A	N/A	N/A	N/A	N/A	N/A	N/A	N/A	N/A	N/A	N/A	N/A
5	6m ME Siberian	Effusive, peritoneal	Survivor	4	2.5	4	37.4	95	14.6	36.2	0.4	48.9	27.4	50	24	2.84	0.15	7.2	1	6	15	5	10	68	12.5	73	11	0.45% NaCl (range 1-2ml/kg/hr), total 2d	EMLA q24 h, 1h prior to s/c remdesivir treatment	N/A	N/A	3	N/A	N/A	N/A	N/A	N/A	N/A	N/A	N/A	N/A	N/A	N/A	N/A	N/A	N/A	N/A	N/A	N/A
6	6m ME BSH	Effusive, peritoneal, occular	Survivor	4	3.1	4	40.3	N/A	15.5	45.7	0.34	23.1	23.2	36	28	11.16	0.12	6.3	1	12	10	5	10	67	15	72	12	CSL (range 1-3ml/kg/hr), total 3d	Gabapentin 100mg po q 24h, 2 h prior to s/c remdesivir treatment, EMLA q24 h, 1 h prior to s/c remdesivir treatment Latanoprost 1 drop OS q8-12h for 5d then discontinued	Bilateral suspected congenital cataracts. Lense luxation left eye, bilateral chorioretinitis, suspected recrudescent feline herpes virus-1 related conjunctivits	N/A	3	N/A	23	59	0.39	44	22	2	30	7.3	1.26	N/A	N/A	N/A	N/A	N/A	N/A	N/A
7	7m MN BSH	Non-effusive	Survivor	3	3.6	4	40.2	N/A	21.4	54.2	0.39	56	85	53	27	10.87	0.36	N/A	0	6	15	2	10	4	10	6	78	CSL (range 1-3ml/kg/hr), total 2d	Ondansteron 0.5mg/kg IV q12h, total 2d Gabapentin 50mg po q 24h, 2h prior to s/c remdesivir treatment EMLA q24h, 1 h prior to s/c remdesivir treatment	Bilateral congenital catarcts	N/A	2	Intolerant to s/c remdesivir by day 4 resulting in transition to oral GS-441524	N/A	N/A		N/A	N/A	N/A	N/A	N/A	N/A	N/A	N/A	N/A	N/A	N/A	N/A	N/A
8	7m MN Bengal	Effusive, bicavitary	Survivor	14	2.89	3	39.6	N/A	17.1	54.8	0.312044	48.5	34.1	34	31	30.58	0.62	2.5	1	8	15	5	10	14	10	24	60	CSL + potassium PRN + 5% dextrose (range 1-2mlg/kg/h), total 2d	Maropitant 1mg/kg iv q24h, total 4d Oral potassium supplementation (Kaminox) 1ml po q 12h, total 4d	N/A	N/A	2	N/A	26.9	77.4	0.35	52	80.3	8.6	38	10.2	2.7	N/A	N/A	N/A	N/A	N/A	N/A	N/A
9	9m MN DLH	Effusive, peritoneal	Survivor	10	3.3	3	39.7	100	20.8	77.1	0.26978	28.4	156	74	19	5.29	0.98	6	1	7	15	6	N/A	N/A	10	6	78	CSL + potassium PRN (2ml/kg/hr), total 3d	Maropitant 1mg/kg iv q24h, total 3d	N/A	N/A	2	N/A	24.6	68.5	0.359124	73	81	N/A	33	2.88	3.33	28.6	56.9	0.502636	106	118.2	5.5	37
10	6m FE BSH	Effusive, peritoneal, occular	Non-Survivor: euthanised 2d into treatment	7	1.8	3	37.6	80	12.3	40.8	0.301471	78.6	100.7	19	17	8.68	0.48	1.6	1	3	12	2	N/A	N/A	n/a	2	0	CSL + potassium PRN + 5% dextrose 4 ml/kg/hr, total 3d	Dextrose 50% 1ml/kg bolus used twice	N/A	N/A	n/a	Euthanized after 48h due to severe deteroration in mentation, progressive hypoglycemia and anemia. Post mortem examination identified histopathologic changes consitent with FIP	N/A	N/A	N/A	N/A	N/A	N/A	N/A	N/A	N/A	N/A	N/A	N/A	N/A	N/A	N/A	N/A
11	12m MN Ragdoll	Effusive, pleural	Survivor	90	2.35	3	38.2	130	23.3	55.7	0.418312	12.4	51.2	65	29	2.97	0.69	5.6	1	7	15	5	15	14	15	19	65	CSL (range 1-2ml/kg/hr) total 4d	Mirtazapine 2mg po q48h, total 2 doses EMLA q24 h, 1h prior to s/c remdesivir treatment	N/A	Sedation and thorococentesis prior to starting treatment (2), sedation and thoracocentesis after starting (1) (24h)	2	Underwent G/A exploratory laparotomy and abdominal lymph node biopsies at referring vet 2 months prior to presentation	29.8	44.5	0.669663	63.2	73	2.4	36	5.74	3.66	N/A	N/A	N/A	N/A	N/A	N/A	N/A
12	72m FN BSH	Effusive, peritoneal	Survivor	122	3.2	3	40.2	N/A	20.5	40.7	0.503686	8	42.9	50	15	12.18	0.81	N/A	0	7	10	1	10	14	10	15	69	None	Prednsiolone 0.8mg/kg po q24 h for 8d, 0.8mg/kg q 48h for 4d then 0.4mg/kg q48h for 4d. Mirtazapine 2mg po q48h, total 7 doses EMLA q24 h, 1 hr prior to s/c remdesivir treatment Maropitant 1mg/kg s/c q24h , total 4 doses Gabapentin 50mg po q 24h, 2h prior to s/c remdesivir	N/A	N/A	1	Underwent G/A exploratory laparotomy and abdominal lymph node biopsies at referring vet 8d prior to presentation. Started prednisolone treatment prior to referral	27	42	0.642857	53	37	12	26	6.67	2.79	33	41	0.804878	85	35	4	35
13	7m FE Ragdoll	Effusive, peritoneal, occular	Survivor: relapsed 7d into treatment	13	1.9	3	39.7	80	13.3	46.9	0.283582	25.4	85	30	14	15.65	1.64	5.1	1	16	15	10	15	2	20	12	72	Feline pRBC transfusion 24 h after presentation. CSL + potassium PRN (range 1-2ml/kg/hr), total 8d	Ondansteron 1mg/kg IV q12h, total 2d Maropitant 1mg/kg iv q24h, total 5d Mirtazapine 2mg po q48 h, total 2 doses. EMLA q24 h, 1 hr prior to s/c remdesivir treatment, Gabapentin 50mg po q 24 h, 2h prior to s/c remdesivir Dexamethsone (0.1%, Maxidex) OU q8h, total 5wks Keterolac (0.5%, Acular) OUq6h, total 5 wks, tapered over the following 9wks Cycopentalate hydrochloride 1% OU q 24 h, total 5wks	N/A	N/A	4	Required pRBC on admission. PCV post transfusion 27%. Clinically improved after 4d however recurrence of pyrexia and green iridal discolouration left eye day 7 (2nd day of s/c remdesiivir 15mg/kg). PCV 16% and hypotensive (80mmHg). Switched to 20mg/kg IV remdesivir for 5 days then to 20mg/kg GS-441524 PO ongoing.	30	51	0.588235	82	129	3	36	11.86	2.99	34	43	0.790698	96	107	3	34
14	5m ME BSH	Effusive, pleural, neurological	Survivor	11	1.14	1	38.2	50	20.8	39.1	0.531969	23.9	157.7	32	27	N/A	N/A	6	1	11	20	6	N/A	0	12.5	6	79	CSL + potassium PRN (range 1-3ml/kg/hr), total 7d	Norepinephine CRI (0.5mcg/kg/min), total 2d Hydrocortisone CRI (0.5mcg/kg/min), total 2d Oral potassium supplementation (Kaminox) 1ml PO q 12h, total 5d	N/A	Sedation and thorococentesis prior to starting treatment (2), sedation and thoracocentesis after starting (1) (12h)	2	N/A	N/A	N/A	N/A	N/A	N/A	N/A	N/A	N/A	N/A	N/A	N/A	N/A	N/A	N/A	N/A	N/A
15	19m MN Siberian	Effusive, peritoneal	Non-Survivor:euthanised 2d into treatment	8	4.79	4	37.4	90-100	16.4	51.9	0.315992	70.9	74	504	38	23.3	0.49	6	0	2	N/A	0	N/A	0	10	0	2	CSL (range 2-4ml/kg/hr), total 3d	Meloxicam 0.1mg/kg IV for 3d prior to presentation.	N/A	Sedation and naso-oesophageal feeding tube placement	N/A	Day 1 Creatinine 504 mmol/l, Day 2 685umol/L, Day 3 844umol/L. Euthanaized 2d after strating treatment due to progressive AKI	N/A	N/A	N/A	N/A	N/A	N/A	N/A	N/A	N/A	N/A	N/A	N/A	N/A	N/A	N/A	N/A
16	5m ME Siberian	Effusive, peritoneal	Survivor	7	2.29	4	39.1	120	19.1	39.1	0.488491	12.6	16.5	35	21	7.08	0.08	6.1	1	5	15	5	N/A	0	15	5	79	CSL (range 2-6ml/kg/hr) total 2d	None	N/A	N/A	1	N/A	N/A	N/A	N/A	N/A	N/A	N/A	N/A	N/A	N/A	31	47	0.659574	91	36	3	32
17	5m ME BSH	Effusive, peritoneal	Survivor	34	1.16	3	39.4	N/A	23.5	57.3	0.410122	7.8	70.9	63	28	14.83	2.68	5.2	2	6	15	5	N/A	0	15	5	79	CSL (3ml/kg/hr), total 4d	Ondansteron 0.5mg/kg IV q8h, total 2d	N/A	N/A	2	N/A	29	46	0.630435	187	33	2	28	8.04	3.85	31	38	0.815789	95	49	3	39
18	11m FN Siberian	Effusive, peritoneal	Survivor	48	3.9	4	40	155	19.5	59.5	0.327731	19.7	39.5	93	35	8.46	1.29	7.2	1	6	15	5	N/A	0	17	5	79	CSL (range 1-2ml/kg/hr), total 2d	Ondansteron 0.5mg/kg IV q8h, total 2d	N/A	N/A	2	N/A	33	41	0.804878	116	71	3	N/A	N/A	N/A	36	34	1.05882	123	89	2	51
19	10m FN BSH	Effusive, peritoneal, neurological	Non-survivor: cardiopulonary arrest 1d after starting treatment	30	1.4	3	34.5	N/A	14.2	66.7	0.212894	50.2	66.7	37	7	2.43	0.29	1.9	2	2	20	1	N/A	0	0	1	0	Feline pRBC transfusion CSL + potassium PRN + 5% dextrose 2-4 ml/kg/hr	Maropitant 1mg/kg q24h, total 2d Mirtazapine 2mg q48 h, total 1 dose Dextrose 50% 1ml/kg boluse used once	N/A	G/A for jugular catheter placement	N/A	CPA under G/A for central line placement 24h after starting treatment. Post mortem examination identiified hisopathologic changes consistent with neurological FIP	N/A	N/A	N/A	N/A	N/A	N/A	N/A	N/A	N/A	N/A	N/A	N/A	N/A	N/A	N/A	N/A
20	60m MN DSH	Effusive, bicavitary	Survivor	4	4.18	4	40	N/A	22.9	68.7	0.333333	11.8	19.7	72	34	23	2.68	5,2	4	9	10	5	N/A	0	12	5	79	CSL (range 1-3ml/kg/hr), total 4d	Co-amoxyclav 20mg/kg IV q8h total 4d Ondansteron 0.5mg/kg IV q8h, total 3d	N/A	Sedation and thorococentesis prior to starting treatment (2)	2	N/A	N/A	N/A	N/A	N/A	N/A	N/A	N/A	N/A	N/A	N/A	N/A	N/A	N/A	N/A	N/A	N/A
21	6m MN Siberian	Non-effusive, occular	Survivor	5	6	7	39.1	N/A	19.6	74.6	0.262735	2.8	41.2	52	27	12.58	0.4	8	3	8	20	5	N/A	0	20	5	79	CSL (range 1-2ml/kg/hr), total 2d	Keterolac (0.5%, Acular) q 6h, total 4 wks, tapered to q12h ongoing Cycopentalate hydrochloride 1% q 24 h, total 4wks Dexamethasone (0.1%, Maxidex) OD q12h, started at 4wks, total 5wks Brinzolamide OD q8h (10mg/ml Azopt) started at 8 wks, ongoing Maropitant 1mg/kg iv q24h , total 2d Mirtazapine 2mg po, total 1 dose	N/A	N/A	3	Developed glaucoma in the right eye after 8wks.	27.9	54.3	0.513812	79	66	2.2	37	3.28	2.66	34.2	44.1	0.77551	112	51.4	2.8	39
22	9m FN BSH	Non-effusive, neurological	Survivor	9	2.35	4	39.3	N/A	23.3	64	0.364063	20	84.3	44	28	4.92	0.87	5.2	1	8	20	5	N/A	0	20	5	80	CSL + potassium PRN(range 1-3ml/kg/hr) total 6d	Maropitant 1mg/kg iv q24h, total 4d Mirtazapine 2mg po q48 h, total 2 dose	N/A	N/A	2	N/A	27.3	44.2	0.617647	67.4	53.6	3	36	4.46	4.08	27.8	38.8	0.716495	68.4	42.9	2.3	36
23	8m MN Ragdoll	Effusive, peritoneal	Non-survivor: euthanised 13d into treatment	18	3.4	3	38	80. (Dropped to 60 after commencing treatment)	14.9	35.2	0.423295	65.7	40.4	28	26	5	0.33	1.2	0	12	20	10	N/A	0	20	10	7	CSL + potassium PRN + dextrose 5% (range 1-4ml/kg/hr), total 6d CSL + potassium PRN (range 1-3ml/kg/hr), total 6d	Marbofloxacin 4mg/kg SID IV total 5d , po total 5d Clindamycin 11mg/kg q 12 IV total 5d, po total 5d Oral potassium supplementation (Kaminox) 1.5ml po q 6h, total 10d Ondansteron 0.5mg/kg IV q8h, total 6d Mirtazapine 2mg po q48 h, total 4 doses Maropitant 1mg/kg iv q24h, total 6d Norepinephrine CRI 0.2-0.3mcg/kg/min, total 3d Hydrocortisone CRI 0.5mg/kg/hr, total 2d Co-amoxyclav 20mg/kg IV q8h, t…	Suspected aspiration pneumonia 3d into treatment	Sedation and naso-oesophageal feeding tube placement	5	Seizured 24h after discharge, 13d into treatment	N/A	N/A	N/A	N/A	N/A	N/A	N/A	N/A	N/A	N/A	N/A	N/A	N/A	N/A	N/A	N/A
24	5m FE DSH	Effusive, peritoneal	Survivor	6	2	2	39.3	N/A	16.2	81.3	0.199262	15.5	54.4	41	18	13.2	1	5.8	1	6	10	5	N/A	0	10	5	79	CSL (3ml/kg/hr), total 4d	None	N/A	N/A	2	Relapsed after finishing the 12wk course	26.9	55.4	0.48556	52	152	3.9	35	4.7	2	32	44.7	0.715884	71	150	3.6	N/A
25	11m MN BSH	Effusive, pleural	Survivor	9	3.2	2	39.7	N/A	21.5	81.3	0.264453	53.8	65.2	60	34	13.73	1.28	6.7	1	6	10	5	N/A	0	15	5	79	CSL (range 1-2ml/kg/hr) total 2d	Maropitant 1mg/kg iv q24h, total 2d Mirtazapine 2mg q48 h, total 1 dose	N/A	Sedation and thorococentesis prior to starting treatment (2)	2	N/A	N/A	N/A	N/A	N/A	N/A	N/A	N/A	N/A	N/A	41	30	1.36667	100	72	5	39
26	4m ME Maine Coone	Effusive, peritoneal	Survivor	28	1.8	2	39.7	N/A	18.3	51.7	0.353965	43.5	28.5	17	15	12.15	1.29	N/A	1	6	10	5	N/A	0	10	5	79	None	None	N/A	N/A	2	N/A	26.1	58.5	0.446154	150	113.9	6.6	26	12.4	2.35	31.3	42.4	0.738208	77	93.5	2.7	36
27	8m MN Ragdoll	Effusive, peritoneal, occular	Non-Survivor: euthanised 1d into treatment	11	3	3	39.2	110 but non- measurable blood pressure within 24 h (1h after remdseivir infusion)	17.6	43.3	0.406467	42.8	24.3	1	31	8	0.17	1.3	0	1	13	1	N/A	9	0	1	0	CSL + potassium PRN + dextrose 5% (2ml/kg/hr),total 1d	Ondansteron 1mg/kg po q12h, total 2d Maropitant 1mg/kg q24h, total 2d Dextrose 50% 1ml/kg bolus used twice	N/A	N/A	N/A	Euthanized within 24h of starting treatment due to rapid and severe deterioration in condition	N/A	N/A	N/A	N/A	N/A	N/A	N/A	N/A	N/A	N/A	N/A	N/A	N/A	N/A	N/A	N/A
28	24m FN Turkish Van	Effusive, peritoneal, occular	Survivor	20	3.3	4	38	N/A	20.2	54	0.374074	54	16	48	21	9.3	0	5.2	1	6	15	5	n/a	n/a	18	5	79	CSL + potassium PRN (range 1-4ml/kg/hr), total 3d	Ondansteron 0.5mg/kg IV q12h, total 5d. Maropitant 1mg/kg iv q24h, total 4d Mirtazapine 2mg po q48h, total 3 doses	N/A	N/A	2	N/A	N/A	N/A	N/A	N/A	N/A	N/A	N/A	N/A	N/A	28	59	0.474576	89	71	13	45
29	16m MN BSH	Non-effusive	Survivor	14	4.4	4	40.3	N/A	19.5	90.7	0.214994	2.1	53.6	83	32	6.08	1.46	4.2	2	4	N/A	0	0	0	17	0	84	CSL + potassium PRN (range 1-2ml/kg/hr), total 3d	Maropitant 1mg/kg iv q24h, total 2d Gabapentin 50mg po q24h, total 3d	N/A	Sedation and thorococentesis prior to starting treatment (1)	1	N/A	29.6	49.5	0.59798	122	68.2	2.1	38	2.66	2.96	31.8	41.2	0.771845	125	67.6	2.3	38
30	36m MN DSH	Effusive, bicavitary	Survivor	21	4.67	4	39.2	120	24.2	51.4	0.470817	167.3	65.5	159	25	25.4	0.53	4.2	2	9	13	5	0	0	14	5	79	CSL + potassium PRN (range 1-2ml/kg/hr), total 3d	Furosemide 1mg/kg IV q6h, total 2d, 0.5mg/kg PO, total 8 weeks Maropitant 1mg/kgiv q24h, total 4d Mirtazapine 2mg po q48 h, total 3 doses Oral potassium supplementation (Kaminox):3ml po q8hr, total 4wks Clopidogrel 4mg/kg po q24h, total 8wks.	Congestive heart failure and HCM phenotype	Sedation and naso-oesophageal feeding tube placement	3	HCM phenotype B2 present at 4 wks, resolved by 8wks	30.7	42.5	0.722353	82	41.1	9.6	30	4.07	1.34	34	44	0.772727	131	43	4	33
31	7m MN BSH	Non-effusive, neurological	Survivor	151	1.3	2	38.7	N/A	30.9	41.9	0.73747	2.9	59.3	68	31	2.38	0.85	4.6	2	7	20	5	n	n	20	5	79	None	Buprenorphine 0.01-0.02mg/kg iv q6-8h, total 3d	Cerebellar herniation	G/A for MRI	3	Deterioration following G/A	N/A	N/A	N/A	N/A	N/A	N/A	N/A	N/A	N/A	N/A	N/A	N/A	N/A	N/A	N/A	N/A
32	9m MN Maine Coone	Effusive, bicavitary	Survivor	6	3.6	4	39.5	N/A	22.7	85.9	0.264261	2.1	50	64	18	3.5	2.13	N/A	0	5	10	5	n	n	13	5	79	CSL + potassium PRN(range 1-2ml/kg/hr) total 3d	Maropitant 1mg/kg iv q24h, total 4d	N/A	Sedation and thorococentesis prior to starting treatment (1)	2	N/A	32.2	44.7	0.720358	82	41	2.3	38	3.46	3.09	34.1	38.4	0.888021	115	41.9	2.1	38
	Abbreviations: M (male), N (neutered), F (female), E (entire), BSH (British Short hair), DSH (Domestic Short Hair), DLH (Domestic Long Hair), CSL (Compound sodium lactate, Hartmann's), PRN (pro re nata), HCM (Hypertrophic cardiomyopathy), EMLA (5%, eutectic mix of local anesthetics)
								Abbreviations M (male), N (neutered), F (female), E (entire), D+I1185:D7
[truncated: 11 more columns]
